# Supplementary material for: Mechanically resolved imaging of bacteria using expansion microscopy
Source: PLoS Biol. 2019 Oct 17;17(10):e3000268. doi: 10.1371/journal.pbio.3000268 (PMC6797083; doi:10.1371/journal.pbio.3000268)
Supplement: S3 Data — (XLSX) [file pbio.3000268.s009.xlsx]

## Sheet: B. breve
pre-expansion	post-expansion
1.2525	1.2635
0.962316	0.886497
0.816225	1.13111
0.611956	1.43223
0.860249	1.31156
0.917409	1.08591
1.14224	1.0792
0.894185	1.02176
1.02222	0.992885
0.968862	1.46706
0.603081	1.02603
1.38577	1.37858
0.890185	1.01188
1.05161	1.12197
0.746344	1.23365
0.845533	1.13466
1.20584	1.45883
0.870145	1.34134
1.08174	1.03749
0.958966	1.23925
0.956045	1.21547
1.29772	0.93895
0.648338	0.906174
0.928864	1.2148
0.608605	0.95162
1.10157	1.0253
0.873697	1.47016
0.633798	0.820969
1.24746	1.5195
0.791227	1.25156
1.34607	1.01972
1.11898	1.02841
0.78841	1.23409
1.04435	0.881063
1.05934	0.858314
1.0171	0.920707
1.19595	1.24241
1.18098	1.47627
0.473849	0.8183
0.924495	1.18675
0.897358	1.00745
0.680782	1.48044
1.31571	1.13929
0.906565	1.12635
0.859264	1.00156
0.955143	1.02686
0.910031	0.822457
0.86222	1.23689
0.477948	1.56648
0.846098	1.57422
1.02348	1.52413
0.55605	1.39759
0.963526	1.50613
0.889357	1.08653
0.86127	1.24351
0.619291	1.06316
1.08483	1.23324
0.886041	1.08462
0.909402	1.05459
1.06376	1.02507
0.88714	1.3245
0.626395	1.09752
0.729823	0.956886
0.841548	1.15379
0.925124	1.10624
0.975189	1.38276
0.837791	1.15957
0.929549	1.05324
0.834142	1.26269
0.985877	1.28048
0.948939	1.31115
0.764239	1.14458
1.03696	1.33682
1.12057	1.27936
0.902154	1.09035
0.845184	1.59657
0.838953	1.55162
1.08777	1.15454
1.05244	1.34064
0.901702	1.26329
0.646956	1.25021
0.875722	1.02195
0.836702	1.43087
0.937355	1.01847
0.887172	1.1311
0.670632	1.53711
0.422241
0.984676
0.9878
1.3602
0.715042

## Sheet: B. ovatus
pre-expansion	post-expansion
1.06016	2.98771
1.11649	2.5034
1.15606	2.54403
1.47446	2.61007
1.32926	2.54111
0.761352	2.77277
1.1337	2.96974
1.19618	2.53875
1.05719	2.52401
0.976831	2.37957
1.15762	3.08877
1.05732	2.50638
0.93027	3.17338
1.0267	2.48529
0.824404	2.23816
0.717642	2.4313
1.14314	3.06004
0.872204	2.82015
0.986008	2.55685
0.80948	2.53896
0.830447	2.93232
1.11197	2.6216
1.00431	2.62863
1.19696	2.83421
0.809238	2.51134
1.31535	3.28028
1.16779	2.61561
1.08665	2.46938
0.917288	2.49084
0.958936	2.70004
1.56982	2.90103
1.05382	2.85428
1.1498	2.48558
1.09511	3.27209
0.900756	2.50077
0.818856	2.25172
0.80846	2.48606
1.20517	2.51241
1.58743	2.99739
1.16007	3.16794
1.18455	2.52256
0.880698	2.9181
0.935022	2.71992
0.839095	2.91187
0.889889	2.68704
1.28931	2.7034
0.908981	3.02252
1.10078	2.9034
1.34568	2.6436
1.18788	2.55511
1.09412	2.53908
1.30983	2.73423
0.816775	2.80092
1.11214	2.56388
1.3768	2.31867
0.860732	2.67799
0.99496	3.28073
0.810958	2.58904
1.47451	2.89039
1.36016	2.72348
0.673231	2.47728
1.12936	2.44042
0.824332	3.10652
0.897919	3.08136
0.62772	2.54685
0.869602	2.61954
1.01414	2.93118
0.937245	2.95334
0.944033	2.77274
0.879804	2.98336
1.17556	3.07344
1.02774	2.60392
0.992706	2.56725
0.851569	2.6112
0.924056	2.98838
0.870628	2.60313
1.10873	3.11578
1.51864	3.36667
0.947193	2.64574
1.56591	3.27804
1.07249	2.88813
0.978727	2.76684
1.37922	2.49078
0.933424	2.78161
0.866333	2.81659
0.96223	3.04786
0.944351	3.11078
1.57451	3.13601
1.30424	2.69188
0.868475	2.73381
0.853688	2.59321
0.846248	2.95258
0.803851	2.76644
1.5867	2.62444
0.97541	2.71432
1.06155	2.54628
0.994592	2.70403
1.31951	2.6305
0.837841	2.61127
1.38875	2.91712
	2.47201
	2.62187
	2.90157
	2.71818

## Sheet: Citrobacter sp.
pre-expansion	post-expansion
1.02197	4.45198
0.943887	4.22169
0.969275	4.1975
1.14514	4.12396
0.930008	4.32639
0.81228	4.44594
0.868329	4.75118
1.01212	4.37753
1.1002	4.53926
1.05398	4.68887
0.611387	4.3325
1.05829	4.34045
0.7943	3.8878
1.38962	4.33177
0.847386	4.50804
0.826223	4.39844
0.844253	4.5304
1.12786	4.39705
0.818303	4.03924
1.18233	4.5924
0.781289	4.08913
1.14504	4.32781
1.19453	4.39908
0.830389	4.24738
1.17007	4.28047
1.11131	4.57601
0.854643	4.1597
0.678537	4.39474
1.05107	4.29681
0.992432	4.3119
0.913872	4.27509
0.811531	4.05212
1.14208	4.27907
1.2382	4.23181
0.916316	4.46218
0.706457	4.31343
1.04598	4.41323
0.971714	4.39446
1.31694	4.06077
1.31693	4.50394
0.878134	4.06756
0.914652	4.09666
1.06357	4.32362
0.967411	4.72066
0.601952	4.1688
0.87477	4.41181
1.36765	4.39239
0.690065	4.57801
1.10493	4.44569
0.939927	4.37202
0.991469	4.45509
0.847073	4.34922
0.924052	4.23975
1.166	4.38027
0.995953	3.97688
1.06419	4.34407
1.15781	4.32874
1.09044	4.42279
0.737328	4.20722
1.16213	4.02969
0.949323	4.46604
0.767434	4.28038
1.10587	4.30466
0.98658	4.40605
0.899258	4.33063
1.36555	4.45636
0.837156	4.38672
1.06237	4.15634
0.734287
0.789246
0.851052
1.11521
0.856965
1.15045
0.957946
0.994215
1.08077
0.879422
0.855775
0.887008
0.823224
1.02195
0.802196
0.945383
0.889604
1.2
1.25702
1.005
0.918995
1.01773
1.17175
1.112
0.928463
0.982213
0.9012
1.1002
1.018
1.10228
1.21221
0.838608
0.922925
0.920052
0.874944
1.19769
