# Supplementary material for: Mechanically resolved imaging of bacteria using expansion microscopy
Source: PLoS Biol. 2019 Oct 17;17(10):e3000268. doi: 10.1371/journal.pbio.3000268 (PMC6797083; doi:10.1371/journal.pbio.3000268)
Supplement: S4 Data — (XLSX) [file pbio.3000268.s010.xlsx]

## Sheet: Sheet1
mixed ratio	B. breve : B. ovatus	B. ovatus : Citrobacter sp.	B. breve : Citrobacter sp.
0.33	0.310345	0.348837	0.397727
0.5	0.46875	0.551181	0.529412
0.67	0.586207	0.744186	0.721591
1.5	1.34375	1.38583	1.70588
2	1.81429	1.88889	2.13333
3	2.51429	3.22222	2.86667
