# Supplementary material for: Mechanically resolved imaging of bacteria using expansion microscopy
Source: PLoS Biol. 2019 Oct 17;17(10):e3000268. doi: 10.1371/journal.pbio.3000268 (PMC6797083; doi:10.1371/journal.pbio.3000268)
Supplement: S5 Data — (XLSX) [file pbio.3000268.s011.xlsx]

## Sheet: CFU
	Mixture 1					Mixture 2
CFU/mL	B. breve	B. ovatus	Citrobacter sp.		CFU/mL	B. breve	B. ovatus	Citrobacter sp.
mean	3500000	7800000	79000000			3160000	110000000	48000000
ratio	0.0388	0.0864	0.875			0.0196	0.683	0.298

## Sheet: µExM
	Mixture 1				Mixture 2
	B. breve	B. ovatus	Citrobacter sp.		B. breve	B. ovatus	Citrobacter sp.
replicate 1	0.133333	0.2	0.666667		0.0153846	0.623077	0.361538
replicate 2	0.0714286	0.142857	0.785714		0.0153846	0.630769	0.353846
replicate 3	0.0789474	0.0526316	0.868421		0.0416667	0.65625	0.302083
replicate 4	0.0645161	0.16129	0.774194		0	0.7	0.3
mean	0.0870564	0.139195	0.773749		0.018109	0.652524	0.329367
