# Supplementary material for: Mechanically resolved imaging of bacteria using expansion microscopy
Source: PLoS Biol. 2019 Oct 17;17(10):e3000268. doi: 10.1371/journal.pbio.3000268 (PMC6797083; doi:10.1371/journal.pbio.3000268)
Supplement: S6 Data — (XLSX) [file pbio.3000268.s012.xlsx]

## Sheet: Sheet1
position	untreated	vancomycin treated
0	0	0
0.089	0	0
0.178	0	0
0.267	0	0
0.356	0	0
0.445	0	0.001873
0.534	0	0.008037
0.623	0	0.012536
0.712	0	0.016647
0.801	0	0.0273
0.89	0	0.03706
0.979	0	0.051589
1.068	0	0.06575
1.157	0	0.078606
1.246	0	0.089973
1.335	0	0.098527
1.424	0	0.107314
1.513	0	0.113575
1.602	0	0.116095
1.691	0	0.118792
1.78	0	0.12
1.869	0	0.125469
1.958	0	0.123789
2.047	0	0.12
2.136	0	0.12
2.225	0	0.124
2.314	0	0.126667
2.403	0	0.128625
2.492	0	0.13
2.581	0	0.128083
2.67	0	0.126854
2.759	0	0.13069
2.848	0	0.133333
2.937	0	0.133333
3.026	0	0.133333
3.115	0	0.133333
3.204	0	0.133333
3.293	0	0.133333
3.382	0	0.133333
3.471	0	0.135042
3.56	0	0.136667
3.649	0	0.143333
3.738	0	0.15
3.827	0.000785	0.151625
3.916	0.005561	0.156371
4.005	0.012276	0.161456
4.094	0.01701	0.164619
4.183	0.015854	0.168208
4.272	0.015573	0.172795
4.361	0.047912	0.1815
4.45	0.091098	0.201187
4.539	0.144021	0.246549
4.628	0.2137	0.324086
4.717	0.314402	0.433356
4.806	0.443455	0.564337
4.895	0.599675	0.701483
4.984	0.741998	0.811891
5.073	0.834327	0.845467
5.162	0.853333	0.847372
5.251	0.849623	0.847583
5.34	0.835938	0.849234
5.429	0.833014	0.856198
5.518	0.800322	0.847279
5.607	0.677547	0.782649
5.696	0.502007	0.657476
5.785	0.356449	0.50885
5.874	0.243275	0.367249
5.963	0.166034	0.25444
6.052	0.128805	0.171576
6.141	0.10297	0.11556
6.23	0.084032	0.077192
6.319	0.065122	0.043828
6.408	0.049748	0.022289
6.497	0.038049	0.016667
6.586	0.034356	0.015522
6.675	0.034331	0.010333
6.764	0.024715	0.004095
6.853	0.02	0.003746
6.942	0.015678	0
7.031	0.013319	0
7.12	0.011324	0
7.209	0.004309	0
7.298	0.003333	0
7.387	0.001545	0
7.476	0	0
7.565	0	0
7.654	0	0
7.743	0	0
7.832	0	0
7.921	0	0
8.01	0	0
8.099	0	0
