# Supplementary material for: Mechanically resolved imaging of bacteria using expansion microscopy
Source: PLoS Biol. 2019 Oct 17;17(10):e3000268. doi: 10.1371/journal.pbio.3000268 (PMC6797083; doi:10.1371/journal.pbio.3000268)
Supplement: S7 Data — (XLSX) [file pbio.3000268.s013.xlsx]

## Sheet: Duration
Duration (min)	replicate 1	replicate 2	replicate 3
5	0.422	0.234	0.109
15	0.192	0.328	0.284
30	0.21	0.317	0.221

## Sheet: Concentration
Comcentration (ug/mL)	replicate 1	replicate 2	replicate 3
0.1	0.052	0.083	0.03
0.5	0.28	0.1	0.09
1	0.192	0.328	0.284
2	0.372	0.252	0.233
