# Supplementary material for: Mechanically resolved imaging of bacteria using expansion microscopy
Source: PLoS Biol. 2019 Oct 17;17(10):e3000268. doi: 10.1371/journal.pbio.3000268 (PMC6797083; doi:10.1371/journal.pbio.3000268)
Supplement: S8 Data — (XLSX) [file pbio.3000268.s014.xlsx]

## Sheet: post-expansion
cell width post-expansion
0.75219
0.830277
0.873432
0.822596
1.0402
1.03159
0.873768
1.21641
1.10992
0.992704
1.07718
1.06822
0.962545
0.989184
1.02234
1.24219
1.18693
0.867058
1.03834
1.02491
1.01855
1.18495
0.981973
1.07321
0.912767
1.0752
1.21427
0.725942
0.990283
0.761361
1.08657
1.0948
1.02413
1.06654
0.991001
0.876372
1.00919
1.0609
1.16519
1.16852
0.787128
0.970139
1.04024
1.05505
0.785454
1.08463
1.16542
1.03229
1.10476
1.01576
0.992493
1.03129
0.71762
1.01941
0.967234
0.848839
1.13499
1.06838
0.824914
0.715746
0.909481
1.06045
1.02162
1.00147
1.15043
0.938215
1.07601
0.912714
1.09677
1.16662
0.727143
1.09881
1.03854
1.17155
0.83241
1.16105
0.901968
0.990943
0.920097
1.08392
1.03677
0.994615
0.911862
1.25037
0.901014
1.13685
1.04095
1.20932
0.925019
0.951794
1.0895
1.09774
0.863603
1.26853
0.96027
1.07809
0.937768
0.941526
1.15074
0.833951
0.882597
1.18131
1.06414
1.07292
1.19589
1.14295

## Sheet: + lysozyme
cell width post-expansion
2.28332
1.29968
1.94202
2.08633
1.02743
0.87232
2.23357
1.1751
0.977478
2.03157
2.17839
2.28959
0.87206
1.083
1.19188
0.931578
2.16076
1.93356
0.997257
1.186
1.09958
2.00228
1.07328
1.18055
0.819385
2.14854
1.10453
1.19089
0.911536
1.9618
1.08051
1.96882
0.830818
1.98046
1.34895
0.823511
0.850444
1.07845
1.03976
1.03063
2.02412
1.0948
2.14154
1.18008
2.17705
0.851632
1.90877
1.19997
2.19855
1.29367
1.9311
0.874905
2.10167
2.05599
1.92702
1.02873
1.08604
0.933003
1.026
1.03761
2.10524
2.06968
1.29071
2.16837
0.704237
1.00846
2.1115
1.93504
1.04213
0.895062
1.1698
2.18884
0.935958
1.2948
1.00023
0.874955
1.99281
0.903756
1.13845
2.0245
2.01153
1.00084
2.18426
2.19128
0.803637
1.10251
0.958495
2.20255
0.760739
1.82845
2.04336
2.01354
0.931733
1.16981
1.00266
0.922916
2.22254
0.799668
1.05672
0.713882
1.06333
2.28349
0.758301
2.02156
2.07747
2.14849
1.06171
0.867111
1.01069
2.18189
2.05901
1.01692
1.02049
2.04004
2.00872
2.10353
2.0593
2.04128
2.04642
0.977776
1.05668
1.08857
1.08213
2.25547
0.957369
1.13229
1.8901
1.05256
1.37005
1.2702
2.26811
1.96522
2.11937
1.26599
1.22431
2.24869
0.885204
1.90716
2.09808
1.80405
0.948309
0.931203
0.93769
0.95671
0.90094
1.87797
0.910684
2.24376
1.87552
2.20907
1.17328
1.08547
1.08951
1.36224
1.13926
2.17275
1.08503
1.10561
1.01792
2.01965
1.3823
1.10457
1.91884
1.86158
1.11418
0.98187
2.18686
0.97988
2.08859
0.972459
1.23835
1.00049
1.02033
0.935207
1.35088
2.10795
0.942163
0.902222
1.10575
0.925822
1.8732
1.9269
0.961857
1.9723
1.06681
0.864463
0.856871
1.23969
2.06676
0.859778
0.919969
2.17129
1.97446
0.870709
0.936814
1.19135
0.917454
1.99188
1.12235
1.14728
1.08284
0.722295
0.918473
0.809936
1.02609
1.98567
1.28956
0.891064
1.08586
1.92062

## Sheet: L.plantarum
cell width post-expansion
1.04774
0.840042
1.18087
1.02613
0.943378
1.15856
0.932456
0.945195
1.15879
1.12799
1.10683
0.986393
1.00054
0.860341
1.01009
1.20047
1.01267
1.18212
1.16991
1.09248
0.844864
1.03354
1.10384
0.861139
0.936298
1.0835
1.01804
1.05422
1.03796
0.933342
1.02327
1.07642
1.07829
1.00172
1.09184
0.8007
0.868637
1.06338
1.14563
1.27502
1.1771
1.00277
0.958325
1.11813
1.04168
1.18104
0.953127
1.25311
1.16304
0.886018
0.823109
1.12456
0.993702
1.05198
1.28723
0.836241
0.850678
1.0458
0.873146
1.04569
1.06314
1.12097
1.06636
1.11953
0.815636
0.805141
1.19291
1.05594
1.0592
1.17244
1.28773
0.902205
1.138
0.879849
1.18733
1.15386
0.804093
0.960244
0.904619
0.882765
1.13556
1.04412
1.10215
0.920473
1.01528
0.942187
0.8948
1.00607
1.00417
1.11536
0.954278
1.16673
1.20323
0.887739
1.03174
0.924045
1.18713
1.18859
1.1346
0.84048
1.10118
1.02216
0.936091
0.967748
1.11889
1.11998
1.05188
1.18393
0.984952
1.02861
0.850266
1.06181
1.00345
0.888447
1.01085
1.06162
1.05806
0.925864
1.11052
0.885372
0.894965
0.937487
1.01605
1.02068
1.0702
0.935586
0.965698
1.0297
1.13054
0.962583
1.13988
0.810342
1.08303
0.864774
1.2494
0.900149
1.07839
0.874009
0.800005
1.03769
0.863439
0.980763
1.15245
0.976195
1.06438
1.08293
0.974649
1.0655
0.933511
1.07352
0.807602
0.984731
1.0172
1.13884
1.17491
1.18515
0.898562
1.04949
1.10036
0.909672
0.942704
1.15299
1.13152
1.08725
1.15465
1.29554
1.18227
1.04541
1.04242
1.1355
1.09388
1.12132
0.969767
1.17719
1.03653
1.01845
1.11542
1.0364
1.03714
1.03012
0.977811

## Sheet: E.coli
cell width post-expansion
1.81636
1.86546
2.03292
1.96687
1.91612
2.02104
1.98088
2.12525
1.98427
1.91457
2.03204
2.27913
2.11178
1.70004
2.09056
1.96614
1.96438
1.87037
2.08827
1.96824
1.9781
2.14661
2.16184
1.75419
2.29363
2.27274
2.06934
2.09991
1.8753
1.78278
1.92434
1.8201
1.80976
1.83289
1.92295
2.00772
1.84232
1.76247
1.96587
2.03383
1.8809
2.12552
2.06635
1.82733
1.80095
1.71158
2.12848
2.12662
2.18048
1.81016
2.09572
2.02729
2.10177
1.84232
1.98407
2.06854
1.98221
2.03761
1.90371
2.21912
1.91868
2.07448
1.88227
2.06355
2.08601
1.70564
1.9044
2.0995
2.03937
1.97478
2.28231
2.04527
2.15012
2.04157
1.99322
2.03402
1.94746
1.83563
1.8576
2.12691
2.17727
2.11434
2.04994
2.16571
1.93147
2.22585
2.11411
1.90467
2.04948
2.03402
2.14382
1.81064
2.14507
2.14792
1.91302
1.8091
1.86704
2.02497
2.05866
2.06955
2.00666
2.06197
2.06636
1.85637
1.97183
1.91412
1.92317
2.0162
2.04166
2.18103
2.09285
1.96137
1.88188
1.91457
1.92492
2.15266
1.86187
2.13713
2.19046
1.82065
1.92819
2.13485
