# Supplementary material for: Mechanically resolved imaging of bacteria using expansion microscopy
Source: PLoS Biol. 2019 Oct 17;17(10):e3000268. doi: 10.1371/journal.pbio.3000268 (PMC6797083; doi:10.1371/journal.pbio.3000268)
Supplement: S9 Data — (XLSX) [file pbio.3000268.s015.xlsx]

## Sheet: 3 hpi
DNA-expanded	unexpanded
24	6
17	2
11	4
11	3
10	1
9	5
8	12
7	0
7	3
7	8
7	3
6	8
6	1
6	5
5	7
5	14
5	13
4	1
4	1
4	5
4	11
4	9
3	14
3	5
3	2
3	1
3	16
1	2
1	11
1	21
0	14
0	16
0	9
0	11

## Sheet: 9 hpi
DNA-expanded	unexpanded
35	5
34	8
26	4
26	8
22	9
21	6
20	5
19	31
19	10
18	2
16	0
15	16
14	20
12	17
12	14
11	7
10	16
10	25
9	12
8	7
7	5
6	12
5	18
5	20
4	19
4	18
4	21
4	19
4	20
3	13
2	34
0	24
0	23
