# Supplementary material for: Mechanically resolved imaging of bacteria using expansion microscopy
Source: PLoS Biol. 2019 Oct 17;17(10):e3000268. doi: 10.1371/journal.pbio.3000268 (PMC6797083; doi:10.1371/journal.pbio.3000268)
Supplement: S10 Data — (XLSX) [file pbio.3000268.s016.xlsx]

## Sheet: Sheet1
Clostridium innocuum		Bacteroides finegoldii		Parabacteroides distasonis
pre-expansion	post-expansion	pre-expansion	post-expansion	pre-expansion	post-expansion
1.09001	1.2916	0.817567	3.58467	0.925543	3.92537
0.807818	0.669811	0.857371	3.52461	0.953316	4.04694
0.714929	1.1068	0.940532	3.72776	0.907021	3.69721
0.860198	0.971836	0.713629	3.72334	1.23465	3.80297
0.728584	0.785552	1.10773	3.79277	1.19892	3.98333
0.839978	1.04401	0.728187	3.95222	1.18005	3.9121
1.19561	0.940762	0.758145	3.60478	0.620703	3.86077
0.886869	0.981998	1.19828	3.83829	0.925008	3.6299
0.923995	0.942289	0.820598	3.72928	0.849264	3.9543
0.925987	0.861709	0.968372	3.86799	1.20348	3.58574
0.580028	1.01537	0.658803	3.72827	0.779626	3.78314
0.951325	1.12891	0.878556	3.88045	0.90924	3.66014
0.795929	0.799908	0.964194	3.78378	1.03065	3.63215
0.943141	0.666653	0.846847	3.79179	0.932639	3.87722
0.756782	0.798164	0.845606	3.72836	0.893768	3.68866
1.07803	0.75612	0.712308	3.84089	0.87229	4.1527
0.812991	1.02665	1.00594	3.98473	1.02776	4.10694
0.76551	1.24609	1.04876	3.65581	0.727083	3.68065
0.775127	0.858299	0.958319	4.00688	1.02952	3.71752
0.940181	0.965445	0.808086	3.67337	0.995475	3.89448
0.777917	0.829044	1.04517	3.71056	1.27395	3.7421
0.914554	1.1224	0.758599	3.67545	1.24114	3.92037
1.01112	0.766918	0.78154	3.65815	0.652019	3.64897
0.810665	0.826073	0.816646	3.88553	0.728602	3.67992
0.581472	1.16951	1.00924	3.79742	0.802062	3.99852
0.676552	0.916148	1.12992	3.75158	1.06508	3.77061
0.907597	0.736892	0.898842	3.74114	1.15508	3.62561
0.882582	1.24243	0.910485	3.98584	1.25111	3.94716
0.515761	0.71564	0.808207	3.85111	0.807336	3.98278
0.770936	0.917877	0.704953	4.02531	0.77472	3.96088
0.595751	0.67011	1.01875	3.97715	0.961785	3.85597
0.643874	1.20012	0.679041	3.60693	0.924365	3.89688
0.816565	0.717112	0.830737	3.79383	0.757183	3.85674
1.02417	1.16761	0.801328	3.76938	0.869825	3.90149
0.682346	0.858407	0.863107	3.79173	0.966178	3.73398
0.722381	1.13445	0.680851	3.94334	0.694682	3.98896
0.638156	0.932515	0.851338	3.83717	0.859863	3.60499
0.67952	1.09436	0.805375	3.87338	0.853853	3.55934
0.695022	1.16753	0.740695	3.83668	0.833999	3.70921
0.761604	0.996865	1.01098	3.50364	0.882714	4.02179
0.724352	0.890631	0.996442	3.84372	1.04021	4.0603
0.853834	1.24624	0.970725	3.81295	1.11373	4.18942
0.716261	0.742825	0.817812	3.91742	1.15938	4.04578
0.707585	1.23868	1.1212	3.87	1.12144	3.69432
0.795974	1.16678	0.829397	3.80161	1.28014	3.74333
0.754722	0.953133	0.93692	4.0887	0.71235	3.77578
1.10598	0.882438	0.893441	3.62902	0.96982	3.84081
1.04893	0.898266	0.959794	3.72994	0.889748	3.50844
0.52785	0.653913	1.02176	3.62672	0.891577	3.82133
0.72551	0.612801	0.776903	3.74021	0.926775	3.65678
0.669483	0.947092	0.943264	3.76508	1.06525	3.66535
0.665574	1.05181	0.686198	3.74982	0.92033	4.1339
0.648976	1.02407	0.749501	3.90057	0.975454	3.68357
0.750596	0.93196	0.667126	3.75199	0.81909	3.84723
0.831122	1.05271	0.632757	3.69377	0.768964	4.01323
0.705395	1.04574	0.720941	3.8708	0.726051	4.04138
1.00965	0.942526	0.82126	3.89797	0.732102	3.75824
0.617119	0.90336	0.829735	3.87339	0.963588	3.86164
0.754972	0.969989	0.719251	3.85445	0.95017	3.73993
0.597059	0.719092	0.708995	3.66505	0.906858	3.91096
1.03897	0.764476	0.885894	3.96073	0.830915	3.67896
0.674313	0.902251	0.844172	3.71373	0.782218	3.91326
0.923992	1.16718	0.758009	3.88397	0.803207	3.53526
0.758526	0.826528	0.915185	3.6114	0.727904	3.8739
0.941727	0.70326	0.819666	3.54996	0.942779	3.83801
0.7119	0.959436	1.03158	3.72144	0.778485	3.60496
0.990272	0.961096	1.15975	3.70423	1.06008	3.89254
1.10154	0.822619	0.829824	3.88507	1.18709	3.6816
1.12348	0.969595	0.621602	3.67962	0.790366	3.71778
0.769908	0.748202	0.810022	3.8332	0.858313	3.85554
0.664631	0.959852	0.89844	3.60702	0.814573	3.56677
1.03377	0.963853	0.761471	3.60206	0.836503	3.77862
0.962206	0.812061	0.766094	3.81237	0.978889	3.9545
0.618687	0.873025	0.873627	3.86379	0.992767	3.98564
0.679221	0.810777	0.856498	3.71973	0.997037	3.72037
0.76797	1.06377	0.758279	3.93736	1.15199	3.88463
0.695949	0.858951	0.911749	3.87532	0.849965	3.77231
0.563236	0.737627	0.929157	3.55831	0.824607	3.72165
0.985303	1.10067	0.813412	3.82145	1.16062	3.68354
0.792926	1.18444	0.642992	3.60924	0.746566	3.76976
0.63171	1.0281	0.973496	3.72554	1.01112	3.82687
0.88173	1.26022	0.884221	3.88282	0.790853	3.84766
0.868921	0.825181	1.29569	3.83581	1.09173	3.89912
0.691574	0.906881	0.827029	3.80304	1.08378	3.86463
0.725428	0.617813	0.711171	3.87604	0.892586	3.76382
0.747329	1.17805	0.792961	3.6054	1.03115	4.12788
1.04039	0.788187	0.969475	3.51209	0.833212	3.65459
0.844268	1.09577	0.762988	3.7796	1.03964	3.8948
0.846939	1.12548	0.943248	3.86867	1.01973	3.89758
0.865408	0.910563	0.856186	3.73115	1.09208	3.89119
0.877491	0.746073	1.0142	3.75017	1.18337	3.92802
0.78909	0.630145	0.887393	3.61478	1.00919	3.84169
0.603571	0.834388	0.911035	3.91998	0.812091	3.69729
0.684913	0.97788	0.908623	3.80441	1.06938	3.60276
0.986929	0.666634	1.06556	3.74899	0.996429	4.02653
0.725108	0.881776	1.11662	3.65163	1.0796	3.71709
0.980007	0.887965	0.855903	3.61048	0.691419	3.91567
0.904965	1.08754	1.17067	3.8489	0.884671	3.55852
0.665548	0.931272	1.06099	3.61239	0.929019	3.9658
0.71966	0.719043	1.03164	3.69643	0.679618	3.68992
0.509754	1.04235	0.835963	3.61176	1.15047	4.0835
1.13532	0.909423	0.833209	3.97413	0.985835	3.94378
0.627692	0.838462	0.747952	3.85573	0.92994	4.08705
0.815238	1.00908	0.978018	3.68584	0.979625	3.76663
0.781428	0.953086	0.782558	3.80832	0.678255	3.73429
0.609713		0.907289	3.92217	0.897596	3.75241
0.749836		0.910481	3.72501	0.832624	3.9837
0.734039		0.97581	3.66567	0.926719	3.60983
0.845054		0.86482	3.7405	0.852788	3.79571
0.808382		0.806205	3.80846	0.923787	4.01254
0.604617		1.0769	3.64674	1.05098	4.17222
0.735166		0.95261	3.53091	1.15752	3.90597
0.595717		0.841452	3.6136	0.629553	3.7024
0.949086		0.714651	3.58975	0.811403	3.68596
0.675774		1.06555	3.84668	1.11736	3.57519
0.591338		0.974003	3.80833	1.14899	3.70348
0.954986		0.938827	3.75916	0.912386	3.7343
0.590579		0.813393	3.66815	1.19179	3.83829
0.856882		0.899949	3.90704	1.05158	3.89596
0.994479		0.708348	4.07286	0.60736	4.18647
0.913607		0.913208	3.97648	1.19047	3.64468
0.783083		0.954954	3.75508	0.965669	3.52418
0.75308		0.923737	3.89018	0.805398	3.74431
0.808444		1.08929	3.8399	0.828221	3.72873
0.596489		0.936765	3.97025	0.744159	3.8269
0.852853		0.712086	3.56983	1.01125	4.13794
0.758527		1.13813	3.76062	0.914782	4.17784
0.800463		1.13508	3.86064	0.889012	4.04742
0.833712		0.736241	3.72974	0.861529	3.51398
0.793401		0.891213	3.63264	0.955812	3.81932
0.92638		0.744518	3.77984	0.858504	3.60315
0.784072		0.704265	3.71112	1.11552	3.83796
0.512699		0.79823	3.7131	1.1405	3.88245
1.15752		1.23175	3.76359	0.910482	4.0077
0.826297		0.874631	3.8247	0.744622	3.74911
0.554688		0.798995	3.91623	0.722781	4.00581
0.642176		0.808989	3.76008	0.911757	4.08998
0.80119		0.955667	3.59158	0.858149	3.87753
0.548538		0.731852	3.83798	1.02974	3.89867
0.667874		1.07978	3.70686	0.865488	3.67485
0.738045		0.960353	3.62436	0.965053	3.71202
0.914495		1.14526	3.8821	0.715185	3.86792
0.713862		0.803089	3.79548	0.913601	3.78999
0.918391		0.844603	3.95842	0.906928	3.5648
0.891334		0.88182	3.74208	0.901976	3.62832
0.639223		0.989048	3.72952	0.669119	3.56505
0.918185		0.753406	3.75047	1.20833	4.05027
0.693399		1.14294	3.96799	0.993832	3.87145
0.991065		0.761257	3.88799	0.634531	3.83334
0.935095		0.792831	3.73964	0.695381	3.86809
0.912332		0.890513	3.53321	0.757068	3.54334
0.603445		1.01265	3.8326	0.782956	3.72788
0.822898		0.756056	3.84617	0.989838	3.8462
0.603183		0.773864	3.62379	0.804779	3.95444
0.77572		1.14022	3.5973	0.803643	3.72783
0.899613		0.955178	3.81765	0.784791	3.98749
0.879428		0.923483	3.56153	0.946741	4.08648
0.816218		0.820846	3.87395	0.802933	3.88263
0.874815		0.876396	3.78984	1.02334	4.14012
0.775469		1.26537	3.81568	0.868148	3.84754
0.775373		0.682172	3.85154	0.979837	3.85239
1.09421		0.63774	3.72033	1.04208	3.80596
0.644559		1.01343	3.53262	1.12827	3.89594
0.725751		1.0251	3.94312	0.882233
0.614189		0.859721	3.60198	1.10007
0.670605		1.17425	3.75752	1.09742
1.18212		0.882581	3.70919	1.23668
1.0132		0.977193	3.88169	0.769913
0.734998		0.889719	3.88713	1.22928
0.95797		0.979896	3.88945	0.951627
0.89619		0.877724	3.5365	0.975374
0.727603		0.908667	3.8896	1.01056
1.1043		1.01962	3.78337	0.713183
1.03692		0.790085	3.78005	0.677503
0.791719		0.804635	3.79047	1.1131
		0.811816	3.76525	0.972844
		0.676885	3.534	0.897301
		1.11544	3.76949	0.973374
		0.774871	3.91818	0.959158
		0.834788	3.8256	0.813548
		0.7853	3.94211	1.12836
		0.872866	3.85247	0.940683
		0.894793	3.95857	1.04982
		0.651442	3.71552	1.26949
		1.07229	3.70007	0.767538
		1.00372	3.90568	1.10423
		0.778996	3.55279
		1.1074	3.84195
		0.974125	3.51355
		0.833083	4.09171
		0.933758	3.67889
		0.810167	3.73065
		1.19138	3.66179
		1.00986	3.70348
		0.784486	3.69704
		0.749036	3.67537
		1.14024	3.77284
		0.785071	4.05343
		1.01302	3.66618
		0.866281	3.75098
		0.889849	3.79208
		0.910061	3.79892
		0.978936	3.50293
		0.965381	3.64278
		1.16855	3.91367
		1.11704	3.72677
		0.805424	3.50321
		0.789075	3.78014
		0.81776	4.07582
		0.712393	3.73465
		0.960347	3.9219
		0.912789	3.8254
		0.953087	3.65986
		0.829994	3.74068
		0.932881	3.58271
		0.886044	3.78709
		0.76352	3.84402
		0.876143	3.83107
		0.766642	3.66982
		0.757466	3.81895
		0.748957	3.71125
		0.786544	3.83141
		1.16207	3.98563
		0.928798	3.94023
		1.03175	3.75938
		0.978443	3.71736
		0.772975	3.85586
		0.749518	3.75332
		1.13353	3.9543
		0.974913	3.81436
		0.718907	3.89292
		0.802523
		0.972272
		0.643864
		1.14226
		0.978193
		1.18324
		1.11844
		0.798891
		0.818419
		0.929407
		0.829553
		0.688428
		0.88541
		0.675508
		0.805208
		1.06733
		0.833585
		0.973434
		0.616725
		0.810401
		0.964072
		0.966792
		0.99706
		0.700052
		1.01088
		0.853998
		1.07727
		1.06964
		0.720549
		0.701698
		0.80567
		1.16841
		0.874555
		0.978138
		0.936644
		0.74843
		1.0396
		0.979835
		0.676911
		0.639679
		0.749912
		0.719986
		1.01683
		0.939652
		0.817711
		0.769667
		0.948523
		1.14243
		0.639118
		0.688777
		0.846707
		0.807145
		0.787901
		0.867539
		0.899539
		1.05557
		0.852189
		0.89312
		1.29357
		1.07032
		0.722784
		0.705497
		1.02729
		1.04231
		0.769516
		1.16225
		0.810571
		0.864031
		0.920603
		0.715475
		1.15583
		0.90915
		0.810915
		0.75358
		0.780135
		0.752768
		0.69493
		1.17581
		0.889494
		0.969253
		0.906159
		0.968503
		0.908853
		1.06318
		0.786271
		0.820895
		1.18711
		0.749809
		0.986693
		1.22902
		0.724673
		1.12941
		0.920567
		1.01253
		1.12578
		1.09338
		0.873784
		0.846484
		1.04296
		0.68335
		0.83381
		0.809337
		1.19879
		0.80634
		0.850543
		0.75386
		0.804845
		0.714761
		0.890515
		1.00078
		0.767865
		0.703199
		0.801034
		1.02662
		0.718971
		1.15306
		1.13596
		0.824249
		0.972971
		1.11611
		0.862096
		1.15578
		0.839859
		1.13968
		0.830131
		0.784518
		0.698987
		0.994301
		0.755229
		0.922895
		0.828785
		1.21249
		0.905133
		0.948448
		0.911228
		0.960787
		1.13134
		0.893914
		1.05312
		0.841703
		1.20244
		0.833294
		0.814204
		0.870692
		0.762596
		0.853377
