# Supplementary material for: Mechanically resolved imaging of bacteria using expansion microscopy
Source: PLoS Biol. 2019 Oct 17;17(10):e3000268. doi: 10.1371/journal.pbio.3000268 (PMC6797083; doi:10.1371/journal.pbio.3000268)
Supplement: S11 Data — (XLSX) [file pbio.3000268.s017.xlsx]

## Sheet: Sheet1
pre expansion	post-expansion
0.673662	1.82276
0.936079	2.19867
0.836735	2.32214
0.69936	1.69758
0.909602	1.92176
0.915714	1.91502
0.727461	1.72458
0.949749	1.72352
1.07091	1.96188
1.07118	2.35017
1.11207	1.83958
1.15963	2.11689
0.826408	1.64826
0.848374	2.06794
1.05761	2.30091
0.657713	2.04076
0.613557	2.08031
1.1771	1.9559
0.896501	2.04304
0.778695	1.85369
0.60545	1.98517
0.619726	2.03957
0.887387	1.83253
0.848503	1.96955
0.990441	1.80972
0.950758	1.85162
0.890193	1.61046
0.888587	1.70459
1.19354	2.15622
0.833848	2.12131
1.11865	1.85679
0.746912	1.87117
0.89127	1.67613
0.695176	1.72913
0.912999	1.91724
1.00425	2.01872
0.987337	1.9722
1.02366	1.68265
0.862351	2.04877
0.928015	1.95935
0.811063	2.22855
0.93044	1.84356
0.628175	1.89598
0.855488	1.802
0.718839	2.16045
0.9654	1.96474
0.858185	2.3841
0.779529	2.13012
0.928873	2.10137
0.983095	2.35936
0.890564	1.99097
0.98749	1.87696
0.866392	2.14162
0.809569	1.73203
0.919409	1.8962
0.850283	1.71137
1.06016	2.17188
1.19527	1.6755
0.997948	1.92114
0.818962	2.25712
0.947651	1.84547
0.913372	2.07892
0.950572	1.64276
0.948474	1.83176
1.17355	1.74241
0.874276	2.14293
0.79721	2.19015
0.972038	2.16212
1.17471	1.91656
0.78764	1.85169
0.610766	1.62074
0.895884	1.83385
0.806527	1.98392
1.18258	2.37174
0.998669	1.97171
0.796319	1.65257
1.05007	1.92308
1.06088
0.976846
0.852235
0.880473
0.897924
0.724085
1.12255
0.775237
1.01086
0.853962
0.801222
0.712171
1.19859
1.13779
0.840718
0.614768
1.15622
0.951966
0.693164
1.03801
0.687827
0.86086
1.16882
1.0078
0.972331
1.0015
1.09768
0.641036
1.15913
1.04052
0.851993
0.886119
0.848181
1.04326
0.698891
1.1892
0.826389
1.12086
0.940116
0.979119
0.624102
1.07022
0.871341
1.14235
0.731122
0.903983
0.682637
1.14174
0.908654
1.00036
0.861615
0.990849
1.10329
0.8076
1.17919
0.82201
0.653809
0.743636
0.874942
1.02266
0.656568
1.02271
0.972437
0.879446
0.858172
0.888548
0.902673
1.14581
1.0325
0.951795
1.07917
0.815646
0.922018
1.04839
0.946144
0.810765
1.11964
0.604483
